# Supplementary material for: Operando spectral imaging of the lithium ion battery’s solid-electrolyte interphase
Source: Sci Adv. 2023 Jul 12;9(28):eadg5135. doi: 10.1126/sciadv.adg5135 (PMC10337899; doi:10.1126/sciadv.adg5135)
Supplement: Supplementary file 2 — Movies S1 to S4 [file sciadv.adg5135_movies_s1_to_s4.zip]

Archive with 4 entries (4 files):
- adg5135_Movie_S1.mp4
- adg5135_Movie_S2.mp4
- adg5135_Movie_S3.mp4
- adg5135_Movie_S4.mp4
